# Supplementary material for: Augmenting Cognitive Function in the Elderly with Mild Cognitive Impairment Using Probiotic Lacticaseibacillus rhamnosus CBT-LR5: A 12-Week Randomized, Double-Blind, Parallel-Group Non-Comparative Study
Source: Nutrients. 2025 Feb 14;17(4):691. doi: 10.3390/nu17040691 (PMC11858765; doi:10.3390/nu17040691)
Supplement: Supplementary file 1 [file nutrients-17-00691-s001.zip]

Archive with 1 entries (1 files):
- nutrients-3442847-supplementary.pdf
